# Supplementary material for: A telomere-to-telomere gapless genome reveals SlPRR1 control of circadian rhythm and photoperiodic flowering in tomato
Source: Gigascience. 2025 Jul 2;14:giaf058. doi: 10.1093/gigascience/giaf058 (PMC12218202; doi:10.1093/gigascience/giaf058)
Supplement: giaf058_Supplemental_Files [file giaf058_supplemental_files.zip]

Archive with 12 entries (12 files):
- Figure S1.jpg
- Figure S10.jpg
- Figure S11.jpg
- Figure S2.jpg
- Figure S3.jpg
- Figure S4.jpg
- Figure S5.jpg
- Figure S6.jpg
- Figure S7.jpg
- Figure S8.jpg
- Figure S9.jpg
- supplementary tables-revised.xlsx
