# Supplementary material for: A telomere-to-telomere gapless genome reveals SlPRR1 control of circadian rhythm and photoperiodic flowering in tomato
Source: Gigascience. 2025 Jul 2;14:giaf058. doi: 10.1093/gigascience/giaf058 (PMC12218202; doi:10.1093/gigascience/giaf058)
Supplement: giaf058_Supplemental_Files [file giaf058_supplemental_files.zip › supplementary tables-revised.xlsx]

## Sheet: ST1
Supplementary Table 1. K-mer statistics of the genomic characteristics of 'VF36' tomato obtained by genome
Sample	K-mer	K-mer Number	K-mer Depth	Genome Size (M)	Data Size(G)	X	Heterozygous Ratio(%)	Duplication Ratio(%)
VF36' tomato	19	40209399985	51.94	774.22	48.86	63.11	0.71	38.84

## Sheet: ST2
Supplementary Table 2. Summary of sequencing data.
Technology	Total bases	No. of reads	N50 (bp)	Average length (bp)
HiFi	62000000000	3490976	17743	17653
ONT	169511998164	6739254	55067	25153
Hi-C	98701582472	_	_	_

## Sheet: ST3
Supplementary Table 3. Summary of assembly data.
Method	Genome size (bp)	Contig N50 (bp)	Contig number	QV	BUSCO
Hifiasm	801733482	65321800	20	70.6802	0.987
Hifiasm_(hifi+ont)	850290783	68435517	554	49.3907	0.988
nextdenovo	806514687	55683878	26	35.296	0.986

## Sheet: ST4
Supplementary Table 4. General statistics of the telomeres for VF36 genome.
Chromosome	Length (bp)	Left Start	Left End	Left length	Right Start	Right End	Right length
chr1	96523584	1	19987	19987	96503585	96523584	20000
chr2	55879270	1	16634	16634	55863206	55879270	16065
chr3	68677215	3	17233	17231	68664202	68677160	12959
chr4	72497614	1	19999	19999	72480382	72497612	17231
chr5	66927217	1	19984	19984	66907221	66927217	19997
chr6	52772910	1	19993	19993	52752914	52772910	19997
chr7	69694795	52	14045	13994	69674798	69694795	19998
chr8	68473498	1	19991	19991	68453520	68473447	19928
chr9	69493198	1	2195	2195	69479829	69493142	13314
chr10	67192780	1	19998	19998	67172784	67192780	19997
chr11	58986088	1	19989	19989	58966093	58986088	19996
chr12	72001459	1	19198	19198	71991466	72000398	8933

## Sheet: ST5
Supplementary Table 5. Predicted centromeric regions.
Chromosome	Chr_Len	CE_start	CE_end	CE_Len
chr1	96523584	11787119	13383287	1596168
chr2	55879270	18856546	19336388	479842
chr3	68677215	67600169	68571875	971706
chr4	72497614	57488959	58920314	1431355
chr5	66927217	84059	761913	677854
chr6	52772910	14404541	16264885	1860344
chr7	69694795	1053882	2280090	1226208
chr8	68473498	10057261	13350417	3293156
chr9	69493198	2205	1438951	1436746
chr10	67192780	57992902	58872107	879205
chr11	58986088	18178791	21808047	3629256
chr12	72001459	20177	833681	813504

## Sheet: ST6
Supplementary Table 6. Statistics of repeat content in VF36 genome.
	TE protiens		De novo + repbase		Combined TEs
Type	Length (bp)	% in genome	Length (bp)	% in genome	Length (bp)	% in genome
DNA	2651017	0.32	126930801	15.5	127192344	15.53
LINE	4719707	0.58	36177964	4.42	36495527	4.46
SINE	0	0	1531762	0.19	1531762	0.19
LTR	125765760	15.35	427369782	52.17	429635348	52.45
LTR-Gypsy	94604063	11.55	244706970	29.87	246248059	30.06
LTR-Copia	28144240	3.44	67435193	8.23	68006906	8.3
Other	0	0	6841	0	6841	0
Unknown	14391	0	33912983	4.14	33927152	4.14
Total	133147249	16.25	598153739	73.02	600225913	73.28

## Sheet: ST7
Supplementary Table 7. General statistics of predicted protein-coding genes.
Method	Software	Species	Gene number	Average gene length (bp)	Average CDS length (bp)	Average exon per gene	Average exon length (bp)	Average intron length (bp)
Ab initio	GlimmmerHMM		46352	12231.9	792.86	3.57	222.09	4451.12
Ab initio	AUGUSTUS		30332	4140.59	1208.05	5.33	226.44	676.5
Homology	Exonerate	S. chmielewskii	197016	12004	463.92	2.1	220.39	10443.5
Homology	Exonerate	S. galapagense	173697	14552.4	560.17	2.27	246.28	10978.4
Homology	Exonerate	S. lycopersicumHeinz1706	200917	11241.4	480.88	2.02	237.78	10525
Homology	Exonerate	S. pimpinellifolium	187662	10219.5	504.74	2.15	234.87	8454.55
Homology	Exonerate	A. thaliana	37892	7355.26	831.09	3.74	222.01	2378.16
RNAseq	TransDecoder		22835	6017.54	1108.88	6.09	387.13	719.9
Integration	Maker		29676	6818.17	1114.09	5.11	263.46	1333.11
Final set	Anno-self		34783	5117.08	1037.48	4.8	287.45	978.13

## Sheet: ST8
Supplementary Table 8. BUSCOs analysis of VF36 genome completeness.
		Assembly		Annotation
	Proteins	Percentage (%)	Proteins	Percentage (%)
Complete BUSCOs	1591	98.5	1590	98.5
Complete Single-Copy BUSCOs	1558	96.5	1558	96.5
Complete Duplicated BUSCOs	33	2	32	2
Fragmented BUSCOs	7	0.4	1	0.1
Missing BUSCOs	16	1.1	23	1.4
Total BUSCO groups searched	1614	100	1614	100

## Sheet: ST9
Supplementary Table 9. Functional annotation of the predicted genes.
Item	Count	Percentage
All	34783	1
Annotation	33540	0.9643
KEGG	11394	0.3276
Pathway	5912	0.17
Nr	31829	0.9151
Uniprot	32966	0.9478
GO	23497	0.6755
KOG	1943	0.0559
Pfam	21094	0.6064
Interpro	30056	0.8641

## Sheet: ST10
Supplementary Table10. The statistics of non-coding RNA in VF36 genome.
Type		Copy	Average length(bp)	Total length(bp)	% of genome
miRNA		413	88	36518	0.0045
tRNA		1049	75	79107	0.0097
rRNA	rRNA	2938	230	676047	0.0825
	18S	55	1966	108122	0.0132
	28S	46	5087	233993	0.0286
	5.8S	1447	117	168679	0.0206
	5S	1390	119	165253	0.0202
snRNA	snRNA	582	123	71394	0.0087
	CD-box	256	107	27277	0.0033
	HACA-box	77	123	9508	0.0012
	splicing	249	139	34609	0.0042
	scaRNA	0	0	0	0

[truncated: 7 more sheets: ST11, ST12, ST13, ST14, ST15, ST16, ST17]
